# Supplementary material for: Decreased urinary excretion of norepinephrine and dopamine in autonomic synucleinopathies
Source: Clin Auton Res. 2024 Dec 10;35(2):215–22. doi: 10.1007/s10286-024-01093-6 (PMC12000174; doi:10.1007/s10286-024-01093-6)
Supplement: Supplementary file 2 — Supplementary file2 (XLSX 152 KB) [file 10286_2024_1093_MOESM2_ESM.xlsx]

## Sheet: Data Dictionary
PATID	Patient ID number
Protocol	NIH Clinical Protocol number
Age	Subject age, in years
Sex	Subject sex (male=1, female=0)
FDA Sept. Fr. 6	Interventricular septal myocardial 18F-dopamine-derived radioactivity, in nCi-kg/cc-mCi
GROUP	Subject group assignment (PD=Parkinson's disease, PAF=pure autonomic failure, MSA=multiple system atrophy)
Ur. DHPG	Urinary excretion rate of 3,4-dihydroxyphenylglycol, in pmoles per 3.5 hours of urine collection
Ur. NE	Urinary excretion rate of norepinephrine, in pmoles per 3.5 hours of urine collection
Ur. DOPA	Urinary excretion rate of 3,4-dihydroxyphenylalanine, in pmoles per 3.5 hours of urine collection
Ur. EPI	Urinary excretion rate of epinephrine, in pmoles per 3.5 hours of urine collection
Ur. Cys-DOPA	Urinary excretion rate of 5-S-cysteinylDOPA, in pmoles per 3.5 hours of urine collection
Ur. DA	Urinary excretion rate of dopamine, in pmoles per 3.5 hours of urine collection
Ur. DOPAC	Urinary excretion rate of 3,4-dihydroxyphenylacetic acid, in pmoles per 3.5 hours of urine collection
Ur. Cys-DA	Urinary excretion rate of 5-S-cysteinyldopamine, in pmoles per 3.5 hours of urine collection

## Sheet: Urine
PATID	Protocol	Age	Sex	FDA Sept. Fr. 6	GROUP	Ur. DHPG	Ur. NE	Ur. DOPA	Ur. EPI	Ur. Cys-DOPA	Ur. DA	Ur. DOPAC	Ur. Cys-DA
			M=1	nCi-kg/cc-mCi		nmoles/3.5 hr	nmoles/3.5 hr	nmoles/3.5 hr	nmoles/3.5 hr	nmoles/3.5 hr	nmoles/3.5 hr	nmoles/3.5 hr	nmoles/3.5 hr
CNCS 02964	03N0004	69	1	3741.88	PD	42.2703	22.1549	11.3225	4.77915		150.88	364.658
				3452.84	PD	14.1965	7.72315	10.4102	3.93117	#DIV/0!	69.6419	480.318	#DIV/0!
CNCS 03502	03N0004	80.0575	1	2595.64	PD	36.3466	32.9182	34.1203	5.44295	163.489	351.087	842.346	20.5244
				5702.77	PD	26.6939	19.9642	20.087	4.16594	67.9913	241.268	481.042	10.4993
CNCS 03681	03N0004	75.2	0	7555	PD	22.3118	12.2731	5.63181	1.36706	14.6673	66.5244	350.08	0.41704
CNCS 03762	03N0004	70.7817	1	3495.6	PD	18.7755	36.1743	26.3174	9.49627	251.842	342.819	347.247	22.6706
				2109.55	PD	44.3281	42.6243	35.9506	4.71142	71.0664	345.95	508.97	14.868
CNCS 03698	18N0140	66.412	0	3194	PD	10.504	1.65736	2.02577	415.674	26.0527	68.1005	240.505
CNCS 03908	18N0140	69.4292	1	1943.1	PD	34.3831	33.5938	16.3807		50.441	207.871	277.647	1.43434
CNCS 03911	18N0140	73.473	1	3574.14	PD	28.7536	16.2493	10.2062		25.8686	98.8996	199.588	1.95229
CNCS 03919	18N0140	74.6721	1	1893.01	PD		43.2699	11.3301	8.14294	55.4317	212.978	215.253	12.4246
				3616.01	PD	22.7373	14.2574	11.4513	2.43994	#DIV/0!	138.279	329.971	#DIV/0!
				12202.7	PD	44.6301	21.9611	17.2416	10.2738	48.8145	146.276	859.347	6.66776
CNCS 03309	03N0004	73	1	2724.46	PD	12.8224	12.3027	14.2667	3.46382		77.5905	329.811
CNCS 03175	03N0004	46.1629	0	11741.4	PD	51.4485	22.865	17.826	5.33352		242.233	518.051
CNCS 02632	09N0010	56.8049	1	2915.83	PD	12.6155	5.71356	4.90271	0.385694		74.8449	122.244
CNCS 03569	03N0004	77.1	0	2815.71	PD	30.6497	13.8039	12.1776	3.36194		97.8653	166.636
CNCS 03213	03N0004	74.5462	1	16469.3	PD	16.4843	31.3342	3.41226	1.71698		163.512	291.69
CNCS 03802	18N0140	68.6242	0	3966.23	PD	18.7448	17.6583	8.51098	0.495541	47.2424	95.0348	331.134	2.83097
CNCS 03819	18N0140	62.3436	1	1991.35	PD	23.3712	18.7637	10.1261	11.542	265.178	184.86	319.821	4.35512
CNCS 03913	18N0140	63.8795	1	3922.44	PD	19.8543	21.8065	13.668	0	64.5694	89.5852	382.426	16.4151
CNCS 02896	03N0004	59	1	12722.2	MSA	69.4046	19.3561	18.9014	5.79753		233.416	793.675
				8166.36	MSA	62.5638	18.0635	17.4022	7.66287	#DIV/0!	190.721	701.675	#DIV/0!
CNCS 03231	03N0004	57	0	7532.63	MSA	86.8199	34.0605	14.3199	3.59881		177.17	871.994
CNCS 03032	03N0004	59.1759	1	10005.3	MSA	31.553	16.7839	19.346	3.46115		185.025	534.932
CNCS 03629	03N0004	48.3	1	15182.1	MSA	30.5404	8.58798	8.91298	3.5678	48.8832	131.06	431.972	1.23213
CNCS 02852	03N0004	47.1896	1	8817	MSA	45.5815	46.9661	14.0708	23.6662		351.985	697.386
CNCS 03007	03N0004	48.7502	1	8457.24	MSA	16.759	7.98931	8.30073	1.57185		101.252	137.181
CNCS 03773	03N0004	69.9138	0	10021.2	MSA	25.5362	9.27647	8.51609	3.18614		43.2949	228.657
CNCS 03356	03N0004	73.5825	1	5923.97	MSA	6.07302	4.54537	2.44594	0.969162		50.2094	92.9832
CNCS 03427	03N0004		1	12837	MSA	47.5173	17.7431	10.2613	4.33991	28.0057	94.3886	408.115
CNCS 03549	03N0004	72.2136	0	12340.9	MSA	20.8225	10.5425	6.45231	0.716157		54.1036	228.863
				15901.3	MSA	37.9614	9.97896	24.2277	1.50943	21.798	144.951	358.421	1.61664
CNCS 03690	03N0004	63.8385	1	9580.53	MSA	37.3073	16.6901	23.351	4.62495	52.1375	476.327	685.761	3.42034
				10800.8	MSA	40.9468	18.8888	14.2252	8.97356	111.297	202.041	628.48	14.0671
				10979.1	MSA	72.23	26.345	27.495	1.81975	94.8852	183.755	857.369	1.69272
CNCS 03842	18N0140	56.2026	0	11192.5	MSA	61.5429	36.3699	16.0456	6.36923	36.5148	215.203	892.645	7.76651
				3150.8	PAF	26.5327	7.01493	21.6539	2.49074	#DIV/0!	98.2825	537.673	#DIV/0!
CNCS 01096	03N0004	65	0	4212.08	PAF	4.61849	0.843488	2.79295	0.679778		12.5106	486.453
CNCS 01411	03N0004	71.5674	1	3268.69	PAF	17.1473	11.0429	16.3754	1.00697		67.7593	243.488
CNCS 01702	03N0004	75.822	1	3923	PAF	35.3219	20.3996	19.0352	5.98963		148.541	711.831
CNCS 02353	03N0004	71	0	4157	PAF	9.90089	9.0959	10.1562	0.0149627		104.312	348.394
CNCS 02790	03N0004	78	0	3775	PAF	34.4622	22.7507	7.84332	3.07888		141.098	390.533
CNCS 03101	03N0004	74	1	2458	PAF		21.6016	36.163	3.39106		353.684	954.477
CNCS 03063	03N0004	44	1		PAF	43.1451	9.38789	16.9924	3.5736		276.271	604.851
CNCS 03212	03N0004	56	0	3194	PAF	8.51209	0.967069	6.16519	0.254889		63.8244	358.334
				4011.64	PAF	11.15	8.03578	6.70491	1.58136	45.5135	80.9038	378.817	3.80989
CNCS 03682	03N0004	55.4	1	2553.18	PAF	20.9115	20.5783	10.9484	2.53181	98.3236	137.471	416.132	44.0567
CNCS 03750	03N0004	69.1225	1	2861.82	PAF	25.3119	22.5983	10.1546	3.432	68.542	102.061	349.968	0.492
CNCS 03765	03N0004	69.64	1	3282.36	PAF	19.3175	15.1006	7.60176	3.33937	112.824		143.178	20.0679
CNCS 03751	03N0004	60.3587	1	3699.01	PAF	1.68744	3.48797	4.02523		23.6293	63.9881	114.63	6.19263
CNCS 03789	18N0140	60.8241	0	2267.33	PAF	28.7456	27.5802	20.603	10.0978	974.082	156.75	511.166
				2646.95	PAF	55.8656	39.8811	29.0136	19.6001	226.27	301.597	852.974	58.103
CNCS 03875	18N0140	83.8494	1	3084.62	PAF	46.9153	23.0356	17.4898	4.44541	172.928		643.631
				2603.65	PAF	45.9016	36.7153	10.7763	5.61163	58.9828	193.189	713.818	#DIV/0!
CNCS 03926	18N0140	69.0349	0	4020.15	PAF	50.4623	22.348	23.8273		178.368		1055.49	15.9876
				11550.8	Control	24.4632	16.397	17.5758	1.28047	13.4235	190.492	563.998	11.6184
				14389.5	Control	11.5088	0.808284	21.3209	0.569041	164.226	164.972	398.996	5.42059
CNCS 03430	03N0004	30.5352	0	4342.26	Control	2.77797	11.2914	3.65038	5.20246		178.924	313.659
CNCS 02024	03N0004	57.9192	1	8407.62	Control	100.304	48.1265	30.5098	19.781		387.887	438.014
CNCS 03050	03N0004	83	0	10695.7	Control	36.7457	34.578	8.31251	2.74475		143.59	265.068
CNCS 03003	03N0004	63	0	11114.7	Control	54.8373	52.7841	17.8723	0.402266		357.35	1061.2
CNCS 02532	03N0004	75	1		Control	40.5901	27.6457	13.6395	1.31866		227.122	345.405
CNCS 03252	03N0004	30	1		Control	82.4642	45.6046	13.1522	12.242		180.814	816.342
CNCS 03786	18N0140	64.1807	1	9819.07	Control	130.523	75.1182	29.6587	2.4017		405.604	3416.81	69.4143
				7998.45	Control	96.6986	60.8739	20.0432	2.18033	102.369	184.139	1011.5	36.9612
CNCS 03521	03N0004	72.7064	0	11864.2	Control	31.8553	23.2521	13.9057	4.0088		114.688	381.49
CNCS 02973	03N0004	59	0	11512	Control	38.1413	17.3748	29.1875	4.3661		215.537	350.483
CNCS 03464	03N0004	52.3477	0	9801.23	Control	71.995	33.0408	15.4344	1.09557		211.392	567.653
CNCS 03588	09N0010	64.7912	1	13008.6	Control	156.826	93.323	49.0418	9.81898	110.821	445.897	1015.25	1.12529
CNCS 03583	03N0004	58	0	10892.6	Control	17.7575	21.2617	7.51747	2.72556	394.534	174.314	769.535	67.8265
